# Supplementary material for: Durum wheat mutants with enhanced disease resistance to stripe rust show differential responses to other fungal diseases
Source: Mol Breed. 2025 Jun 16;45(7):56. doi: 10.1007/s11032-025-01576-y (PMC12170983; doi:10.1007/s11032-025-01576-y)
Supplement: Supplementary file 2 — (XLSX 469 KB) [file 11032_2025_1576_MOESM2_ESM.xlsx]

## Sheet: T_S1. 16 EDR Lines
		PHENO	2014 (M5)	2019 (M7)	2020 (M8)	2021 (M9)	AVE
	Kronos	wt	4	3	5	5	4.2
	Kr244	I	3	1	4	4	3
1	Kr563	II	2	1	2	1	1.5
2	Kr620	II	3	1	2	2	2
3	Kr1194	II	2	1	2	3	2
4	Kr2053	IV	2	1	4	3	2.5
5	Kr2064	II	2	1	2	2	1.75
6	Kr2254	II	2	1	2	2	1.75
7	Kr2876	II	2	1	1	2	1.5
8	Kr3166	II	2	1	3	3	2.25
9	Kr3186	II	2	1	3	3	2.25
10	Kr3188	II	2	1	3	4	2.5
11	Kr3210	II	2	1	3	3	2.25
12	Kr3339	V	2	1	3	3	2.25
13	Kr3474	II	2	2	3	4	2.75
14	Kr3505	II	2	1	3	3	2.25
15	Kr3540	II	2	1	4	3	2.5
16	Kr3737	III	2	1	2	2	1.75
	Table S1 Stripe rust response of EDR lines over four growing seasons in Davis, CA.
	Mutants and Kronos were planted in 30 cm rows with border rows of highly susceptible genotypes over four growing seasons and were evaluated on a 0 - 9 scale (McNeal, 1971).
	Sixteen persistently resistant lines are presented, having an average score of <3 (AVE column) over the 2014,
	2019, 2020, and 2021 seasons. Kr244, a non-autoimmune “green” EDR mutant that was more resistant than Kronos,
	but had an average score of 3 is included for comparison (top) with the necrotic lines (bold).
	The PHENO column indicates which phenotypic category (Fig. 1B) fits each mutant.
	The generation of selfed mutant seed (M#) planted each year is listed in parentheses in the column headers.

## Sheet: T_S2a. Traits 34 EDR lines
	T4- LINE	PHENO	Yr CA 2013	Yr CA 2014	Yr CA 2019	Yr CA 2020	Yr CA 2021	Yr CA 2022	Ave Yr CA	Yr Pstv-37	STB 2020	STB 2021	STB 2022	AVE STB	FHB 14dai	FHB 21dai	Sdl Lr BBBQD Gill	Lr MNPSD/MPPSD	Ts US race1	PM
Kronos subj			modS	modS	modS	modS	modS	(1 rep)		S	S	S	S		S	S	S	S	R	R
Kronos num			4	4	3	5	5	6	4.2	8	4.25	3.75	2.5	3.5	30.21	68.33	5.2	7.25	18.1	3.13
GEN			M4	M5	M7	M8	M9	M10		M10	M7	M8	M9		M6	M6	M8	M8	M8	M8
1	T4-244	I	1	3	1	4	4	5	2.6	8	1.25	2	1	1.42	25.33	46.67	6.1	7.38	27.2	2.75
2	T4-439	II	1	3	2	4	4	6	2.8	8	nd	nd	nd	nd	25.94	46.25	nd	nd	nd	nd
3	T4-456	II	1	4	2	3	4	7	2.8	8	2.5	3.75	3.5	3.25	50.83	65	nd	nd	nd	nd
4	T4-563	II	2	2	1	2	1	3	1.6	8	nd	nd	nd	nd	45.63	65	nd	nd	nd	nd
5	T4-620	II	1	3	1	2	2	3	1.8	8	3.75	4	2.25	3.33	27.08	42.5	nd	nd	nd	nd
6	T4-628	V	nd	5	nd	nd	nd	nd	5	nd	nd	nd	nd	nd	14.25	18.92	nd	nd	nd	nd
7	T4-684	II	nd	nd	1	4	4	3	3	8	nd	2.75	2.25	2.5	nd	nd	nd	nd	nd	nd
8	T4-807	II	1	2	3	5	4	6	3	8	nd	3.75	1.25	2.5	26.43	42.86	nd	nd	nd	nd
9	T4-1194	II	nd	2	1	2	3	3	2	8	nd	4.5	3.75	4.13	nd	nd	nd	nd	nd	nd
10	T4-1360	II	nd	nd	4	6	2	8	4	8	nd	4.5	4.75	4.63	36.67	46	nd	nd	nd	nd
11	T4-1382	II	1	3	3	3	4	4	2.8	8	nd	3.5	3.5	3.5	37.78	70	nd	nd	nd	nd
12	T4-2027	II	1	2	1	3	4	4	2.2	8	nd	3.5	3.25	3.38	40.21	70.42	nd	nd	nd	nd
13	T4-2053	VI	nd	2	1	4	3	2	2.5	8	nd	4.5	4	4.25	29.58	47.5	6.6	7.5	52.7	3
14	T4-2064	II	1	2	1	2	2	3	1.6	8	nd	4	3.5	3.75	22.5	40.42	nd	nd	nd	nd
15	T4-2067	II	nd	nd	2	4	5	4	3.67	8	3.5	3.25	1.5	2.75	nd	nd	nd	nd	nd	nd
16	T4-2254	II	2	2	1	2	2	3	1.8	7	nd	4	3	3.5	35.36	55.36	nd	nd	nd	nd
17	T4-2267	II	3	4	3	5	5	5	4	8	3.5	3.25	2.25	3	27.5	37.67	nd	nd	nd	nd
18	T4-2322	II	2	2	1	3	4	4	2.4	8	2.75	4	3	3.25	28.33	39.17	nd	nd	nd	nd
19	T4-2448	II	nd	2	3	4	4	6	3.25	8	nd	4.5	2.75	3.63	nd	nd	nd	nd	nd	nd
20	T4-2480	II	1	1	1	3	4	5	2	8	3.75	3.5	3	3.42	35	56.11	nd	nd	nd	nd
21	T4-2553	nd	1	2	nd	nd	nd	nd	nd	nd	nd	nd	nd	nd	nd	nd	nd	nd	nd	nd
22	T4-2876	II	1	2	1	1	2	3	1.4	8	nd	4.25	3.75	4	36	57.5	nd	nd	nd	nd
23	T4-3166	II	nd	2	1	3	3	2_3	2.25	8	nd	3.75	4.25	4	nd	nd	nd	nd	nd	nd
24	T4-3186	II	nd	2	1	3	3	3	2.25	5	4.5	3.75	3	3.75	34.29	51.43	nd	nd	nd	nd
25	T4-3188	II	nd	2	1	3	4	2	2.5	8	nd	3.75	4.25	4	17.81	30	nd	nd	nd	nd
26	T4-3210	II	nd	2	1	3	3	3	2.25	8	3.5	3.5	2.75	3.25	33	58	nd	nd	nd	nd
27	T4-3339	IV	nd	2	1	3	3	3	2.25	8	4.5	4.25	3.25	4	25.63	49	nd	nd	nd	nd
28	T4-3344	II	nd	3	2	4	5	4	3.5	8	nd	3.25	2	2.63	28.33	47.5	nd	nd	nd	nd
29	T4-3474	II	nd	2	2	3	4	3	2.75	8	3.75	4	2.75	3.5	28.33	59.33	nd	nd	nd	nd
30	T4-3505	II	nd	2	1	3	3	3	2.25	8	nd	4.5	3	3.75	24.44	46.67	nd	nd	nd	nd
31	T4-3508	II	nd	2	2	3	5	5	3	8	3.5	3.75	2.75	3.33	38.44	61.88	nd	nd	nd	nd
32	T4-3540	II	nd	2	1	4	3	3	2.5	8	3.75	4	4	3.92	50.83	80	nd	nd	nd	nd
33	T4-3737	VI	nd	2	1	2	2	2	1.75	8	5	4.75	4.75	4.83	43.21	56.79	5.2	7.71	37.1	3.25
34	T4-3949	II	nd	4	1	5	4	7	3.5	8	nd	3.75	4.75	4.25	nd	nd	nd	nd	nd	nd
	Yr/Avocet from border		9	9	9	9	9	9	9	9	na	na	na	na	na	na	na	na	na	na
	SLB/Bobtail_R check		na	na	na	na	na	na	na	na	nd	2.5	1	1.75	na	na	na	na	na	nd
	SLB/Madsen_intmed check		na	na	na	na	na	na	na	na	nd	1.75	2	1.88	na	na	na	na	na	nd
	SLB/Stephens_S check		na	na	na	na	na	na	na	na	nd	2	4	3	na	na	na	na	na	nd
	PM/2174_S check		na	na	na	na	na	na	na	na	na	na	na	na	na	na	na	na	na	4.7
	PM/Jagger_S check		na	na	na	na	na	na	na	na	na	na	na	na	na	na	na	na	na	5
	TS/Billings_S Check		na	na	na	na	na	na	na	na	na	na	na	na	na	na	na	na	93.8	na
	TS/TAM 105_S Check		na	na	na	na	na	na	na	na	na	na	na	na	na	na	na	na	85.6	na
	TS/Karl92_intermediate Check		na	na	na	na	na	na	na	na	na	na	na	na	na	na	na	na	30.4	na
	TS/Red Chief_R check		na	na	na	na	na	na	na	na	na	na	na	na	na	na	na	na	7.5	na
	LrR1/Danne_S check		na	na	na	na	na	na	na	na	na	na	na	na	na	na	na	8	na	na
	LrR1/TAM110_S check		na	na	na	na	na	na	na	na	na	na	na	na	na	na	na	8	na	na
	LrR1/Chisolm_S check		na	na	na	na	na	na	na	na	na	na	na	na	na	na	na	7.75	na	na
	LrR1/Lr19_R check		na	na	na	na	na	na	na	na	na	na	na	na	na	na	na	0	na	na
	Lr BBBQD/RL6089_S check		na	na	na	na	na	na	na	na	na	na	na	na	na	na	6.1	na	na	na
	Lr BBBQD/Little Club_S check		na	na	na	na	na	na	na	na	na	na	na	na	na	na	5.9	na	na	na
KEY
Kronos subj, the subjective disease response category for Kronos
Kronos num, the numerical value for the disease score for Kronos
GEN, the generation that the data comes from
T4-LINE, names used in the original Krasileva, 2017, synonymous with Kr####
PHENO, the phenotypic category, see Fig 1B
Yr ca 2013-2021, adult stripe rust IT for that year, each is an average of 3 biological replicates of 30 seeds in 3m rows
Yr CA 2022, adult stripe rust IT for that year, from a single row
Ave Yr CA, the averaged adult stripe rust IT for all years excluding 2022
Yr Pstv-37, average seedling stripe rust IT in greenhouse trial
STB (year), average adult Septoria tritici blotch score for the year, from four biological replicates
AVE STB, the averaged Septoria tritici blotch IT for all years
FHB, fusarium head blight score in greenhouse
dai, days after infection
DON, deoxynivalenol content
Lr BBBQD, score for seedling greenhouse leaf rust response against race BBBQD
Lr MNPSD/MPPSD, score for seedling greenhouse leaf rust response against races MNPSD and MPPSD, collected in Oklahoma in 2021 and 2022
Ts US race 1, score for seedling greenhouse tan spot response against race 1, collected in the US
PM, score for seedling greenhouse response against powdery mildew
(See methods for more information)

## Sheet: T_S2b. UK 2015 fungicides
Application date	Type (e.g. fungicide)	Product	Crop/Growth Stage	Rate in L/Ha
2015-04-02	Fungicide	Amistar Opti (azoxystrobin)	T0_GS30	1.0l/ha
	Fungicide	Folicur or Odin (tebuconazole)		0.75l/ha
	Plant growth regulator	3C Cycocel (750g chlomequat chloride)		1.0l/ha
	Mildew control	Cyflamid or Vegas (cyflufenamid)		0.25l/ha
2015-04-22	Fungicide	Aviator Xpro (bixafen & prothioconazole)	T1_GS32	1.0l/ha
	Fungicide	Bravo/Pronto (chlorothalonil)		1.0l/ha
	Fungicide	Comet 200 (pyraclostrobin)		0.3l/ha
	Plant growth regulator	3C Cycocel (750g chlomequat chloride)		1.0l/ha
2015-05-16	Fungicide	Adexar (epoxiconazole & fluaxpyroxad)	T2_GS39	1.5l/ha
	Fungicide	Amistar Opti (azoxystrobin & chlorothalonil)		1.0l/ha
2015-05-27	Fungicide	Opus Team (epoxiconazole & fenpropimorph)	T2+	1.5l/ha
	Fungicide	Comet (pyraclostrobin)		0.5l/ha
2015-06-06	Fungicide	Proline (prothioconazole)	T3_GS59	0.5l/ha
	Fungicide	Savannah (tebuconazole)		0.5l/ha

## Sheet: T_S3. Data stats_Fig1C_qRT-PCR
Figure 1C	Values used for graphing and statistical analyses						Raw CT values														Calculations
	Gene	Genotype	BIO REP 1	BIO REP 2	BIO REP 3			Kr			Kr2053			Kr3339			Kr3737				Gene	Genotype	Ct	Ct (sample-reference)	ΔΔct	neg ΔΔct	2 power neg ΔΔct
	PR1	Kr	1	1	1		PR1	Bio Rep1	Bio Rep2	Bio Rep3	Bio Rep1	Bio Rep2	Bio Rep3	Bio Rep1	Bio Rep2	Bio Rep3	Bio Rep1	Bio Rep2	Bio Rep3		PR1	Kr	23.6787	-0.94035	0	0	1
		Kr2053	10.3207	7.12028	5.13455		Tech Rep1	25.465	23.4279	25.2212	21.648	20.7029	21.3537	23.919	24.5842	23.648	22.2821	22.4058	21.8136			Kr2053	20.2654	-3.79356	-2.85321	2.85321	7.22608
		Kr3339	1.37038	0.782043	1.90066		Tech Rep2	24.9698	23.0931	24.3445	21.3299	19.6437	20.9879	23.0822	24.0449	22.7778	21.6836	21.6769	20.9165			Kr3339	22.8319	-1.28248	-0.342134	0.342134	1.26763
		Kr3737	7.26531	1.4585*	7.60976		Tech Rep3	24.2996	22.445	23.558	20.8217	18.4841	20.4589	21.9931	23.6612	21.8936	21.0198	20.7989	20.6389			Kr3737	21.08	-3.05148	-2.11113	2.11113	4.32029
	PR2	Kr	1	1	1		Tech Rep4	23.0358	21.8764	22.4077	20.4568	17.2446	20.0528	20.8819	22.9171	20.5792	20.4109	19.4903	19.8229		PR2	Kr	25.2315	0.612491	0	0	1
		Kr2053	7.02731	24.2155*	3.78119		Mean	24.4425	22.7106	23.8829	21.0641	19.0188	20.7133	22.4691	23.8018	22.2247	21.3491	21.093	20.798			Kr2053	21.5616	-2.4974	-3.10989	3.10989	8.63318
		Kr3339	1.52086	1.55092	2.41533					23.6787			20.2654			22.8319			21.08			Kr3339	23.8901	-0.224251	-0.836742	0.836742	1.78601
		Kr3737	5.30773	1.6242*	3.64279																	Kr3737	23.0864	-1.04514	-1.65763	1.65763	3.15498
	ZLP	Kr	1	1	1																ZLP	Kr	25.4146	0.795581	0	0	1
		Kr2053	4.33643	16.6176*	9.29132		PR2															Kr2053	21.7255	-2.33343	-3.12901	3.12901	8.74835
		Kr3339	0.693757	0.55153	2.9262*		Tech Rep1	26.3323	25.8845	25.2303	24.221	19.9273	22.5969	24.7266	25.8899	23.527	24.3744	23.8813	23.7369			Kr3339	24.8556	0.741219	-0.0543628	0.0543628	1.0384
		Kr3737	4.61598	1.0544*	9.24491		Tech Rep2	26.3021	25.5085	24.818	23.8636	19.8599	22.3349	24.0218	25.5732	22.8376	24.0177	23.4254	23.218			Kr3737	23.0965	-1.035	-1.83058	1.83058	3.5568
							Tech Rep3	25.8902	24.8833	24.305	23.0517	19.2827	21.6623	23.7276	24.8589	22.1428	23.224	22.9066	22.3406		ACTIN	Kr	24.619	0
							Tech Rep4	25.8202	23.6309	24.1729	21.9126	19.0065	21.0195	23.3737	23.9989	22.0031	22.1667	22.6024	21.1423			Kr2053	24.059	0
	*outlier values were removed						Mean	26.0862	24.9768	24.6315	23.2622	19.5191	21.9034	23.9624	25.0802	22.6276	23.4457	23.2039	22.6094			Kr3339	24.1143	0
										25.2315			21.5616			23.8901			23.0864			Kr3737	24.1315	0
							ZLP
							Tech Rep1	25.8522	24.9125	26.5714	23.5366	20.2916	22.3197	25.0864	26.307	24.3632	23.2239	24.1193	23.0136
							Tech Rep2	25.5309	24.8406	26.2647	23.5729	19.8926	22.2756	24.5946	26.4659	23.9973	23.2018	23.7602	22.8433
							Tech Rep3	25.3068	24.6889	25.8519	23.5469	19.4124	22.0489	24.2448	26.2469	23.652	23.0317	23.1364	22.7622
							Tech Rep4	25.2519	24.1019	25.8016	22.7754	19.2893	21.7445	24.0504	25.9042	23.3541	22.7282	22.9296	22.4077
							Mean	25.4854	24.636	26.1224	23.3579	19.7215	22.0972	24.494	26.231	23.8416	23.0464	23.4864	22.7567
										25.4146			21.7255			24.8556			23.0965
							ACTIN
							Tech Rep1	25.0539	25.0528	25.0072	24.902	24.34	23.9802	23.6232	25.9705	24.3988	24.6673	24.4222	24.669
							Tech Rep2	24.9097	25.114	24.9442	24.879	24.2018	24.1115	23.2498	25.8393	24.2038	24.5991	23.8348	24.579
							Tech Rep3	24.421	24.7905	24.3964	24.4869	23.7639	23.5832	22.9845	25.2746	23.5119	24.1253	23.3187	24.1727
							Tech Rep4	23.9649	24.1665	23.607	24.0377	23.3788	23.0428	22.4165	24.9857	22.9137	24.0282	23.2556	23.906
							Mean	24.5874	24.781	24.4887	24.5764	23.9211	23.6794	23.0685	25.5175	23.757	24.355	23.7078	24.3317
										24.619			24.059			24.1143			24.1315
							Multiple unpaired t tests
								Below threshold?	P value	Mean of Kronos	Mean of Kr3339	Difference	SE of difference	t ratio	df	Adjusted P Value
							Pr1	No	0.338324	1	1.351	-0.351	0.3231	1.087	4	0.338324
							Pr2	No	0.047498	1	1.829	-0.829	0.2933	2.827	4	0.092741
							ZLP	Yes	0.005704	1	0.6226	0.3774	0.053	7.119	3	0.017013	*
											Mean of Kr2053
							Pr1	Yes	0.012455	1	7.525	-6.525	1.511	4.319	4	0.036902	*
							Pr2	No	0.035726	1	5.404	-4.404	1.21	3.641	3	0.070177
							ZLP	No	0.051327	1	6.814	-5.814	1.847	3.148	3	0.070177
											Mean of Kr3737
							Pr1	Yes	1.7e-05	1	7.438	-6.438	0.1284	50.15	3	5.2e-05	****
							Pr2	Yes	0.011246	1	4.475	-3.475	0.6205	5.601	3	0.022365	*
							ZLP	Yes	0.041304	1	6.93	-5.93	1.725	3.438	3	0.041304	*
							Corrected for multiple comparisons using Holm-Šídák method with an alpha level of 0.05.

## Sheet: T_S4. Data stats_Fig 2_stripe r
Figure 2A	Stripe rust IT scores against field isolates from the previous year, Davis, CA
	Kronos	Kr244	Kr563	Kr620	Kr1194	Kr2053	Kr2064	Kr2254	Kr2876	Kr3166	Kr3186	Kr3188	Kr3210	Kr3339	Kr3474	Kr3505	Kr3540	Kr3737	AvoS
2014	4	3	2	3	2	2	2	2	2	2	2	2	2	2	2	2	2	2	8
2019	3	1	1	1	1	1	1	1	1	1	1	1	1	1	2	1	1	1	7
2020	5	4	2	2	2	4	2	2	1	3	3	3	3	3	3	3	4	2	9
2021	5	4	1	2	3	3	2	2	2	3	3	4	3	3	4	3	3	2	9
Figure 2B	EDR Seedling stripe rust IT against stripe rust race PSTv-37.
	Kronos	Kr3186	AvoS
	7	5	9
	7	5	9
	8	5	9
	8	5	9
	8	7	9
	8	6	9
	8	7	8
ANOVA summary
F	10.08
P value	<0.0001
P value summary	****
Significant diff. among means (P < 0.05)?	Yes
R squared	0.7609
Brown-Forsythe test
F (DFn, DFd)	0.8821 (18, 57)
P value	0.6009
P value summary	ns
Are SDs significantly different (P < 0.05)?	No
Bartlett's test
Bartlett's statistic (corrected)	9.715
P value	0.9408
P value summary	ns
Are SDs significantly different (P < 0.05)?	No
ANOVA table	SS	DF	MS	F (DFn, DFd)	P value
Treatment (between columns)	163.1	18	9.061	F (18, 57) = 10.08	P<0.0001
Residual (within columns)	51.25	57	0.8991
Total	214.4	75
Data summary
Number of treatments (columns)	19
Number of values (total)	76
Number of families	1
Number of comparisons per family	18
Alpha	0.05
Dunnett's multiple comparisons test	Mean Diff.	95.00% CI of diff.	Below threshold?	Summary	Adjusted P Value	A-?
Kr0 vs. Kr244	1.25	-0.7476 to 3.248	No	ns	0.4786	B	Kr244
Kr0 vs. Kr563	2.75	0.7524 to 4.748	Yes	**	0.002	C	Kr563
Kr0 vs. Kr620	2.25	0.2524 to 4.248	Yes	*	0.0185	D	Kr620
Kr0 vs. Kr1194	2.25	0.2524 to 4.248	Yes	*	0.0185	E	Kr1194
Kr0 vs. Kr2053	1.75	-0.2476 to 3.748	No	ns	0.1195	F	Kr2053
Kr0 vs. Kr2064	2.5	0.5024 to 4.498	Yes	**	0.0063	G	Kr2064
Kr0 vs. Kr2254	2.5	0.5024 to 4.498	Yes	**	0.0063	H	Kr2254
Kr0 vs. Kr2876	2.75	0.7524 to 4.748	Yes	**	0.002	I	Kr2876
Kr0 vs. Kr3166	2	0.002370 to 3.998	Yes	*	0.0496	J	Kr3166
Kr0 vs. Kr3186	2	0.002370 to 3.998	Yes	*	0.0496	K	Kr3186
Kr0 vs. Kr3188	1.75	-0.2476 to 3.748	No	ns	0.1195	L	Kr3188
Kr0 vs. Kr3210	2	0.002370 to 3.998	Yes	*	0.0496	M	Kr3210
Kr0 vs. Kr3339	2	0.002370 to 3.998	Yes	*	0.0496	N	Kr3339
Kr0 vs. Kr3474	1.5	-0.4976 to 3.498	No	ns	0.2559	O	Kr3474
Kr0 vs. Kr3505	2	0.002370 to 3.998	Yes	*	0.0496	P	Kr3505
Kr0 vs. Kr3540	1.75	-0.2476 to 3.748	No	ns	0.1195	Q	Kr3540
Kr0 vs. Kr3737	2.5	0.5024 to 4.498	Yes	**	0.0063	R	Kr3737
Kr0 vs. AvoS	-4	-5.998 to -2.002	Yes	****	<0.0001	S	AvoS
Test details	Mean 1	Mean 2	Mean Diff.	SE of diff.	n1	n2	q	DF
Kr0 vs. Kr244	4.25	3	1.25	0.6705	4	4	1.864	57
Kr0 vs. Kr563	4.25	1.5	2.75	0.6705	4	4	4.101	57
Kr0 vs. Kr620	4.25	2	2.25	0.6705	4	4	3.356	57
Kr0 vs. Kr1194	4.25	2	2.25	0.6705	4	4	3.356	57
Kr0 vs. Kr2053	4.25	2.5	1.75	0.6705	4	4	2.61	57
Kr0 vs. Kr2064	4.25	1.75	2.5	0.6705	4	4	3.729	57
Kr0 vs. Kr2254	4.25	1.75	2.5	0.6705	4	4	3.729	57
Kr0 vs. Kr2876	4.25	1.5	2.75	0.6705	4	4	4.101	57
Kr0 vs. Kr3166	4.25	2.25	2	0.6705	4	4	2.983	57
Kr0 vs. Kr3186	4.25	2.25	2	0.6705	4	4	2.983	57
Kr0 vs. Kr3188	4.25	2.5	1.75	0.6705	4	4	2.61	57
Kr0 vs. Kr3210	4.25	2.25	2	0.6705	4	4	2.983	57
Kr0 vs. Kr3339	4.25	2.25	2	0.6705	4	4	2.983	57
Kr0 vs. Kr3474	4.25	2.75	1.5	0.6705	4	4	2.237	57
Kr0 vs. Kr3505	4.25	2.25	2	0.6705	4	4	2.983	57
Kr0 vs. Kr3540	4.25	2.5	1.75	0.6705	4	4	2.61	57
Kr0 vs. Kr3737	4.25	1.75	2.5	0.6705	4	4	3.729	57
Kr0 vs. AvoS	4.25	8.25	-4	0.6705	4	4	5.966	57

## Sheet: T_S5. STB TS FHB_Fig 3
Figure 3A	Adult STB IT against field isolates in 2020 and 2021, Corvallis, OR																				Figure 3B	Seedling tan spot severity (% affect leaf area)									Figure 3C	Fusarium head blight (%) at 14dpi and 21dpi
	Mean IT (1 - 5) of four biological replicates																					Raw data of 8 technical replicates of 2 biological replicates
	Kronos	Kr244	Kr563	Kr620	Kr1194	Kr2053	Kr2064	Kr2254	Kr2876	Kr3166	Kr3186	Kr3188	Kr3210	Kr3339	Kr3474	Kr3505	Kr3540	Kr3737	Bobtail
2021	2.5	1	nd	2.25	3.75	4	3.5	3	3.75	4.25	3	4.25	2.75	3.25	2.75	3	4	4.75	1			Red Chief_ R											14dpi			21dpi
2022	2.66667	1.25	nd	2	3	4.75	2	3.5	5	2.75	2	4.25	2.25	3.375	2.25	3.75	3	4.33333	2.25			Tech rep 1	Tech rep 2	Tech rep 3	Tech rep 4	Tech rep 5	Tech rep 6	Tech rep 7	Tech rep 8			Mean	SD	N	Mean	SD	N
																					bio rep 1	5	5	5	5	5	0	10	5		Kronos	30.2083	12.6338	5	68.3333	18.0067	5
																					bio rep 2	20	5	0	0	10	20	5	20		Kr244	25.3333	14.0746	5	46.6667	31.997	5
																															Kr439	25.9375	28.6898	4	46.25	25.5999	4
	Raw data		2021				2022															Kronos WT									Kr456	50.8333	26.1566	3	65	17.6068	3
		Block 1	Block 2	Block 3	Block 4	Block 1	Block 2	Block 3	Block 4												bio rep 1	0	5	20	20	20	80	5	10		Kr563	45.625	23.8204	5	65	26.7261	5
	Kr244	1	1	1	1	1	1	1	2												bio rep 2	20	5	5	20	20	20	20	20		Kr620	27.0833	19.2423	5	42.5	16.7196	5
	Kr456	4	3	3	4	3	3	3	3																						Kr807	26.4286	11.0733	4	42.8571	22.1467	4
	Kr620	3	2	2	2	nd	nd	2	2													Kr244									Kr1360	33.0769	13.4301	5	42.3077	17.2742	5
	Kr684	2	2	2	3	nd	nd	nd	2												bio rep 1	70	20	30	40	30	10	10	40		Kr2053	29.5833	12.8732	5	47.5	23.4036	5
	Kr807	2	1	1	1	nd	nd	2	2												bio rep 2	5	20	20	10	30	20	20	60		Kr2064	22.5	19.4819	5	40.4167	28.8773	5
	Kr1194	4	3	4	4	nd	nd	4	2																						Kr2267	27.5	18.4923	5	37.6667	19.8986	5
	Kr1360	4	3	4	4	nd	nd	4	2													Kr3737									Kr2322	28.3333	19.3649	4	39.1667	28.1736	4
	Kr1382	3	3	4	4	nd	nd	2	2												bio rep 1	60	nd	60	40	30	40	5	20		Kr3188	17.8125	11.4516	3	30	22.6779	3
	Kr2027	3	2	5	3	nd	nd	3	nd												bio rep 2	30	30	20	30	5	nd	80	70		Kr3210	33	20.5751	5	58	22.9976	5
	Kr2053	4	4	4	4	5	5	5	4																						Kr3339	25.625	12.2441	5	49	20.4939	5
	Kr2064	3	4	3	4	2	2	2	2													Kr2053									Kr3344	28.3333	16.967	4	47.5	25.6285	4
	Kr2067	2	2	1	1	2	2	2	1												bio rep 1	30	20	100	100	30	nd	30	nd		Kr3505	24.4444	9.16667	5	46.6667	22.9129	5
	Kr2254	3	3	3	3	4	4	3	3												bio rep 2	90	70	90	40	5	nd	0	80		Kr3540	50.8333	14.5904	5	80	19.5402	5
	Kr2267	2	3	2	2	2	2	3	3																						Kr3737	43.2143	12.9507	5	56.7857	18.1455	5
	Kr2322	3	3	4	2	3	3	4	4													Billings_S
	Kr2448	2	3	3	3	3	3	2	3												bio rep 1	100	90	100	100	70	100	100	100		P value	Mean of 14dai	Mean of 21dai	Difference	SE of difference	t ratio	df	q value
	Kr2480	3	2	3	4	2	2	2	2												bio rep 2	100	80	100	100	90	80	90	100				(there were no discoveries)
	Kr2876	5	5	1	4	nd	nd	5	5
	Kr3166	5	4	4	4	2	2	3	4																						Figure 3C	Ordinary one-way ANOVA			14dpi
	Kr3186	3	3	3	3	1	1	3	3												Figure 3B	Nested one-way ANOVA; random effect with zero SD was excluded from the model.
	Kr3188	4	4	5	4	4	4	4	5																						Summary
	Kr3210	3	3	3	2	2	2	2	3												Nested one-way ANOVA										F	3.459
	Kr3339	3	3	4	3	4	4	3.5	2												P value	<0.0001									P value	<0.0001
	Kr3344	2	2	2	2	3	3	3	3												P value summary	****									P value summary	****
	Kr3474	3	3	2	3	2	2	3	2												Significantly different (P < 0.05)?	Yes									Significant diff. among means (P < 0.05)?	Yes
	Kr3505	3	3	3	3	4	4	3	4												F, DFn, Dfd	36.51, 7, 113									R squared	0.6381
	Kr3508	3	2	3	3	2	2	2	2
	Kr3540	4	4	4	4	nd	nd	3	nd												Random effects	SD	Variance								Brown-Forsythe test
	Kr3737	5	5	4	5	4	4	5	nd												Variation within subcolumns	20.57	423								F (DFn, DFd)	0.5934 (26, 51)
	Kr3751	2	1	1	1	2	2	2	2												Variation among subcolumn means	0	0								P value	0.9244
	Kr3949	5	4	5	5	5	5	3	5																						P value summary	ns
	Bobtail	1	1	1	1	3	3	2	1												Do the subcolumns differ (within each column)?										Are SDs significantly different (P < 0.05)?	No
	Kronos	3	3	2	2	3	3	2	nd												Chi-square, df
	Madsen	2	2	2	2	3	3	3	2												P value										Bartlett's test
	Stephens	4	4	4	4	4	4	1	3												P value summary										Bartlett's statistic (corrected)
																					Is there significant difference between subcolumns (P < 0.05)?	No									P value
Figure 3A	ANOVA summary																														P value summary
F	4.931																				Data analyzed										Are SDs significantly different (P < 0.05)?
P value	0.0004																				Number of treatments (columns)	8
P value summary	***																				Number of subjects (subcolumns)	63									ANOVA table	SS	DF	MS	F (DFn, DFd)	P value
Significant diff. among means (P < 0.05)?	Yes																				Total number of values	121									Treatment (between columns)	5539	26	213	F (26, 51) = 3.459	P<0.0001
R squared	0.8241																														Residual (within columns)	3141	51	61.6
																					Figure 3B	Nested one-way ANOVA multiple comparisons, Uncorrected Fisher's LSD									Total	8680	77
Brown-Forsythe test
F (DFn, DFd)	2.067e+031 (19, 20)																				Compare column means (main column effect)										Data summary
P value	<0.0001																														Number of treatments (columns)	27
P value summary	****																				Number of families	1									Number of values (total)	78
Are SDs significantly different (P < 0.05)?	Yes																				Number of comparisons per family	7
																					Alpha	0.05									Figure 3C	Multiple comparisons			14dpi
Bartlett's test																															Number of families	1
Bartlett's statistic (corrected)																					Uncorrected Fisher's LSD	Mean Diff.	95.00% CI of diff.	Below threshold?	Summary	Individual P Value					Number of comparisons per family	26
P value																					Kronos WT vs. Kr244	-9.063	-23.47 to 5.344	No	ns	0.2152					Alpha	0.05
P value summary																					Kronos WT vs. Kr2053	-34.57	-49.78 to -19.35	Yes	****	<0.0001
Are SDs significantly different (P < 0.05)?																					Kronos WT vs. Kr3737	-19.02	-33.93 to -4.106	Yes	*	0.0129					Uncorrected Fisher's LSD	Mean Diff.	95.00% CI of diff.	Below threshold?	Summary	Individual P Value	A-?
																					Kronos WT vs. Billings_S	-75.63	-90.03 to -61.22	Yes	****	<0.0001					Kronos WT vs. Kr439	1.729	-12.65 to 16.11	No	ns	0.8102	B	Kr439
ANOVA table	SS	DF	MS	F (DFn, DFd)	P value																Kronos WT vs. TAM 105_S	-67.5	-81.91 to -53.09	Yes	****	<0.0001					Kronos WT vs. Kr456	-25.67	-38.53 to -12.80	Yes	***	0.0002	C	Kr456
Treatment (between columns)	32.71	19	1.722	F (19, 20) = 4.931	P=0.0004																Kronos WT vs. Karl 92_Int	-12.23	-27.14 to 2.680	No	ns	0.1069					Kronos WT vs. Kr563	-16.5	-30.88 to -2.117	Yes	*	0.0254	D	Kr563
Residual (within columns)	6.984	20	0.3492																		Kronos WT vs. Red Chief_ R	10.63	-3.781 to 25.03	No	ns	0.1467					Kronos WT vs. Kr620	2	-10.86 to 14.86	No	ns	0.7562	E	Kr620
Total	39.7	39																													Kronos WT vs. Kr2064	3.444	-9.420 to 16.31	No	ns	0.5932	F	Kr2064
																					Test details	Mean 1	Mean 2	Mean Diff.	SE of diff.	N1	N2	t	DF		Kronos WT vs. Kr2254	-7.667	-20.53 to 5.198	No	ns	0.2371	G	Kr2254
Data summary																					Kronos WT vs. Kr244	18.13	27.19	-9.063	7.272	16	16	1.246	113		Kronos WT vs. Kr2322	1	-11.86 to 13.86	No	ns	0.8766	H	Kr2322
Number of treatments (columns)	20																				Kronos WT vs. Kr2053	18.13	52.69	-34.57	7.68	16	13	4.501	113		Kronos WT vs. Kr2480	-6.708	-21.09 to 7.675	No	ns	0.3535	I	Kr2480
Number of values (total)	40																				Kronos WT vs. Kr3737	18.13	37.14	-19.02	7.527	16	14	2.527	113		Kronos WT vs. Kr2027	-9.5	-22.36 to 3.365	No	ns	0.1444	J	Kr2027
																					Kronos WT vs. Billings_S	18.13	93.75	-75.63	7.272	16	16	10.4	113		Kronos WT vs. Kr2267	0.1667	-12.70 to 13.03	No	ns	0.9794	K	Kr2267
Figure 3A	Multiple comparisons using Uncorrected Fisher's LSD																				Kronos WT vs. TAM 105_S	18.13	85.63	-67.5	7.272	16	16	9.283	113		Kronos WT vs. Kr2876	-9.458	-22.32 to 3.406	No	ns	0.1461	L	Kr2876
																					Kronos WT vs. Karl 92_Int	18.13	30.36	-12.23	7.527	16	14	1.625	113		Kronos WT vs. Kr807	1	-11.86 to 13.86	No	ns	0.8766	M	Kr807
Number of families	1																				Kronos WT vs. Red Chief_ R	18.13	7.5	10.63	7.272	16	16	1.461	113		Kronos WT vs. Kr1382	-9.583	-23.97 to 4.800	No	ns	0.187	N	Kr1382
Number of comparisons per family	19																														Kronos WT vs. Kr3186	-5.667	-18.53 to 7.198	No	ns	0.3807	O	Kr3186
Alpha	0.05																														Kronos WT vs. Kr3474	-0.6667	-13.53 to 12.20	No	ns	0.9175	P	Kr3474
																															Kronos WT vs. Kr3737	-15.5	-28.36 to -2.635	Yes	*	0.0192	Q	Kr3737
Uncorrected Fisher's LSD	Mean Diff.	95.00% CI of diff.	Below threshold?	Summary	Individual P Value	A-?																									Kronos WT vs. Kr1360	-5	-17.86 to 7.865	No	ns	0.4388	R	Kr1360
Kr0 vs. Kr244	1.458	0.2257 to 2.691	Yes	*	0.0227	B	Kr244																								Kronos WT vs. Kr3188	10.72	-2.143 to 23.59	No	ns	0.1004	S	Kr3188
Kr0 vs. Kr620	0.4583	-0.7743 to 1.691	No	ns	0.447	D	Kr620																								Kronos WT vs. Kr3210	1.333	-11.53 to 14.20	No	ns	0.836	T	Kr3210
Kr0 vs. Kr1194	-0.7917	-2.024 to 0.4410	No	ns	0.1954	E	Kr1194																								Kronos WT vs. Kr3339	2.042	-9.992 to 14.08	No	ns	0.7348	U	Kr3339
Kr0 vs. Kr2053	-1.792	-3.024 to -0.5590	Yes	**	0.0066	F	Kr2053																								Kronos WT vs. Kr3344	-0.6667	-13.53 to 12.20	No	ns	0.9175	V	Kr3344
Kr0 vs. Kr2064	-0.1667	-1.399 to 1.066	No	ns	0.7808	G	Kr2064																								Kronos WT vs. Kr3505	3.042	-11.34 to 17.42	No	ns	0.673	W	Kr3505
Kr0 vs. Kr2254	-0.6667	-1.899 to 0.5660	No	ns	0.2726	H	Kr2254																								Kronos WT vs. Kr3508	-9.083	-21.12 to 2.951	No	ns	0.1359	X	Kr3508
Kr0 vs. Kr2876	-1.792	-3.024 to -0.5590	Yes	**	0.0066	I	Kr2876																								Kronos WT vs. Kr3540	-24.5	-37.36 to -11.64	Yes	***	0.0004	Y	Kr3540
Kr0 vs. Kr3166	-0.9167	-2.149 to 0.3160	No	ns	0.1365	J	Kr3166																								Kronos WT vs. Kr244	2.333	-10.53 to 15.20	No	ns	0.7173	Z	Kr244
Kr0 vs. Kr3186	0.08333	-1.149 to 1.316	No	ns	0.8893	K	Kr3186																								Kronos WT vs. Kr2053	-3.333	-16.20 to 9.531	No	ns	0.6052	AA	Kr2053
Kr0 vs. Kr3188	-1.667	-2.899 to -0.4340	Yes	*	0.0106	L	Kr3188
Kr0 vs. Kr3210	0.08333	-1.149 to 1.316	No	ns	0.8893	M	Kr3210																								Test details	Mean 1	Mean 2	Mean Diff.	SE of diff.	n1	n2	t	DF
Kr0 vs. Kr3339	-0.7292	-1.962 to 0.5035	No	ns	0.2315	N	Kr3339																								Kronos WT vs. Kr439	27.67	25.94	1.729	7.164	3	2	0.2414	51
Kr0 vs. Kr3474	0.08333	-1.149 to 1.316	No	ns	0.8893	O	Kr3474																								Kronos WT vs. Kr456	27.67	53.33	-25.67	6.408	3	3	4.005	51
Kr0 vs. Kr3505	-0.7917	-2.024 to 0.4410	No	ns	0.1954	P	Kr3505																								Kronos WT vs. Kr563	27.67	44.17	-16.5	7.164	3	2	2.303	51
Kr0 vs. Kr3540	-0.9167	-2.149 to 0.3160	No	ns	0.1365	Q	Kr3540																								Kronos WT vs. Kr620	27.67	25.67	2	6.408	3	3	0.3121	51
Kr0 vs. Kr3737	-1.958	-3.191 to -0.7257	Yes	**	0.0035	R	Kr3737																								Kronos WT vs. Kr2064	27.67	24.22	3.444	6.408	3	3	0.5375	51
Kr0 vs. Bobtail	0.9583	-0.2743 to 2.191	No	ns	0.1205	S	Bobtail																								Kronos WT vs. Kr2254	27.67	35.33	-7.667	6.408	3	3	1.196	51
Kr0 vs. Madsen	0.2083	-1.024 to 1.441	No	ns	0.7281	T	Madsen																								Kronos WT vs. Kr2322	27.67	26.67	1	6.408	3	3	0.1561	51
Kr0 vs. Stephens	-0.9167	-2.149 to 0.3160	No	ns	0.1365	U	Stephens																								Kronos WT vs. Kr2480	27.67	34.38	-6.708	7.164	3	2	0.9363	51
																															Kronos WT vs. Kr2027	27.67	37.17	-9.5	6.408	3	3	1.483	51
Test details	Mean 1	Mean 2	Mean Diff.	SE of diff.	n1	n2	t	DF																							Kronos WT vs. Kr2267	27.67	27.5	0.1667	6.408	3	3	0.02601	51
Kr0 vs. Kr244	2.583	1.125	1.458	0.5909	2	2	2.468	20																							Kronos WT vs. Kr2876	27.67	37.13	-9.458	6.408	3	3	1.476	51
Kr0 vs. Kr620	2.583	2.125	0.4583	0.5909	2	2	0.7756	20																							Kronos WT vs. Kr807	27.67	26.67	1	6.408	3	3	0.1561	51
Kr0 vs. Kr1194	2.583	3.375	-0.7917	0.5909	2	2	1.34	20																							Kronos WT vs. Kr1382	27.67	37.25	-9.583	7.164	3	2	1.338	51
Kr0 vs. Kr2053	2.583	4.375	-1.792	0.5909	2	2	3.032	20																							Kronos WT vs. Kr3186	27.67	33.33	-5.667	6.408	3	3	0.8843	51
Kr0 vs. Kr2064	2.583	2.75	-0.1667	0.5909	2	2	0.2821	20																							Kronos WT vs. Kr3474	27.67	28.33	-0.6667	6.408	3	3	0.104	51
Kr0 vs. Kr2254	2.583	3.25	-0.6667	0.5909	2	2	1.128	20																							Kronos WT vs. Kr3737	27.67	43.17	-15.5	6.408	3	3	2.419	51
Kr0 vs. Kr2876	2.583	4.375	-1.792	0.5909	2	2	3.032	20																							Kronos WT vs. Kr1360	27.67	32.67	-5	6.408	3	3	0.7803	51
Kr0 vs. Kr3166	2.583	3.5	-0.9167	0.5909	2	2	1.551	20																							Kronos WT vs. Kr3188	27.67	16.94	10.72	6.408	3	3	1.673	51
Kr0 vs. Kr3186	2.583	2.5	0.08333	0.5909	2	2	0.141	20																							Kronos WT vs. Kr3210	27.67	26.33	1.333	6.408	3	3	0.2081	51
Kr0 vs. Kr3188	2.583	4.25	-1.667	0.5909	2	2	2.821	20																							Kronos WT vs. Kr3339	27.67	25.63	2.042	5.994	3	4	0.3406	51
Kr0 vs. Kr3210	2.583	2.5	0.08333	0.5909	2	2	0.141	20																							Kronos WT vs. Kr3344	27.67	28.33	-0.6667	6.408	3	3	0.104	51
Kr0 vs. Kr3339	2.583	3.313	-0.7292	0.5909	2	2	1.234	20																							Kronos WT vs. Kr3505	27.67	24.63	3.042	7.164	3	2	0.4245	51
Kr0 vs. Kr3474	2.583	2.5	0.08333	0.5909	2	2	0.141	20																							Kronos WT vs. Kr3508	27.67	36.75	-9.083	5.994	3	4	1.515	51
Kr0 vs. Kr3505	2.583	3.375	-0.7917	0.5909	2	2	1.34	20																							Kronos WT vs. Kr3540	27.67	52.17	-24.5	6.408	3	3	3.823	51
Kr0 vs. Kr3540	2.583	3.5	-0.9167	0.5909	2	2	1.551	20																							Kronos WT vs. Kr244	27.67	25.33	2.333	6.408	3	3	0.3641	51
Kr0 vs. Kr3737	2.583	4.542	-1.958	0.5909	2	2	3.314	20																							Kronos WT vs. Kr2053	27.67	31	-3.333	6.408	3	3	0.5202	51
Kr0 vs. Bobtail	2.583	1.625	0.9583	0.5909	2	2	1.622	20
Kr0 vs. Madsen	2.583	2.375	0.2083	0.5909	2	2	0.3526	20																							Figure 3C	Ordinary one-way ANOVA			21dpi
Kr0 vs. Stephens	2.583	3.5	-0.9167	0.5909	2	2	1.551	20
																															ANOVA summary
																															F	2.467
																															P value	0.0029
																															P value summary	**
																															Significant diff. among means (P < 0.05)?	Yes
																															R squared	0.5571
																															Brown-Forsythe test
																															F (DFn, DFd)	0.5850 (26, 51)
																															P value	0.9298
																															P value summary	ns
																															Are SDs significantly different (P < 0.05)?	No
																															Bartlett's test
																															Bartlett's statistic (corrected)
																															P value
																															P value summary
																															Are SDs significantly different (P < 0.05)?
																															ANOVA table	SS	DF	MS	F (DFn, DFd)	P value
																															Treatment (between columns)	11262	26	433.2	F (26, 51) = 2.467	P=0.0029
																															Residual (within columns)	8955	51	175.6
																															Total	20217	77
																															Model comparison	SS	DF	Probability it is correct
																															Null H. All population means identical	20217	77	1
																															Alternative H: Distinct population means	8955	51	2.184e-05
																															Ratio of probabilities			0
																															Difference in AICc			-21.46
																															Normality of Residuals
																															Test name	Statistics	P value	Passed normality test (alpha=0.05)?	P value summary
																															D'Agostino-Pearson omnibus (K2)	1.145	0.5642	Yes	ns
																															Anderson-Darling (A2*)	0.3286	0.5117	Yes	ns
																															Shapiro-Wilk (W)	0.9841	0.4421	Yes	ns
																															Kolmogorov-Smirnov (distance)	0.06095	0.1	Yes	ns
																															Data summary
																															Number of treatments (columns)	27
																															Number of values (total)	78
																															Figure 3C	Multiple comparisons			21dpi
																															Number of families	1
																															Number of comparisons per family	26
																															Alpha	0.05
																															Uncorrected Fisher's LSD	Mean Diff.	95.00% CI of diff.	Below threshold?	Summary	Individual P Value	A-?
																															Kronos WT vs. Kr439	22.42	-1.867 to 46.70	No	ns	0.0696	B	Kr439
																															Kronos WT vs. Kr456	5.333	-16.39 to 27.05	No	ns	0.6242	C	Kr456
																															Kronos WT vs. Kr563	7.333	-16.95 to 31.62	No	ns	0.547	D	Kr563
																															Kronos WT vs. Kr620	25.67	3.946 to 47.39	Yes	*	0.0215	E	Kr620
																															Kronos WT vs. Kr2064	28.61	6.891 to 50.33	Yes	*	0.0108	F	Kr2064
																															Kronos WT vs. Kr2254	13.58	-8.137 to 35.30	No	ns	0.215	G	Kr2254
																															Kronos WT vs. Kr2322	31.44	9.724 to 53.16	Yes	**	0.0054	H	Kr2322
																															Kronos WT vs. Kr2480	13.42	-10.87 to 37.70	No	ns	0.2726	I	Kr2480
																															Kronos WT vs. Kr2027	0.8333	-20.89 to 22.55	No	ns	0.9389	J	Kr2027
																															Kronos WT vs. Kr2267	31	9.280 to 52.72	Yes	**	0.006	K	Kr2267
																															Kronos WT vs. Kr2876	5.333	-16.39 to 27.05	No	ns	0.6242	L	Kr2876
																															Kronos WT vs. Kr807	28.67	6.946 to 50.39	Yes	*	0.0107	M	Kr807
																															Kronos WT vs. Kr1382	-1.333	-25.62 to 22.95	No	ns	0.9127	N	Kr1382
																															Kronos WT vs. Kr3186	22	0.2796 to 43.72	Yes	*	0.0472	O	Kr3186
																															Kronos WT vs. Kr3474	9.333	-12.39 to 31.05	No	ns	0.3924	P	Kr3474
																															Kronos WT vs. Kr3737	11.67	-10.05 to 33.39	No	ns	0.286	Q	Kr3737
																															Kronos WT vs. Kr1360	26.67	4.946 to 48.39	Yes	*	0.0171	R	Kr1360
																															Kronos WT vs. Kr3188	39.78	18.06 to 61.50	Yes	***	0.0006	S	Kr3188
																															Kronos WT vs. Kr3210	23.67	1.946 to 45.39	Yes	*	0.0333	T	Kr3210
																															Kronos WT vs. Kr3339	19.67	-0.6509 to 39.98	No	ns	0.0575	U	Kr3339
																															Kronos WT vs. Kr3344	21.17	-0.5537 to 42.89	No	ns	0.0559	V	Kr3344
																															Kronos WT vs. Kr3505	23.42	-0.8675 to 47.70	No	ns	0.0584	W	Kr3505
																															Kronos WT vs. Kr3508	3.167	-17.15 to 23.48	No	ns	0.7556	X	Kr3508
																															Kronos WT vs. Kr3540	-10.17	-31.89 to 11.55	No	ns	0.3518	Y	Kr3540
																															Kronos WT vs. Kr244	22	0.2796 to 43.72	Yes	*	0.0472	Z	Kr244
																															Kronos WT vs. Kr2053	21.17	-0.5537 to 42.89	No	ns	0.0559	AA	Kr2053
																															Test details	Mean 1	Mean 2	Mean Diff.	SE of diff.	n1	n2	t	DF
																															Kronos WT vs. Kr439	68.67	46.25	22.42	12.1	3	2	1.853	51
																															Kronos WT vs. Kr456	68.67	63.33	5.333	10.82	3	3	0.493	51
																															Kronos WT vs. Kr563	68.67	61.33	7.333	12.1	3	2	0.6063	51
																															Kronos WT vs. Kr620	68.67	43	25.67	10.82	3	3	2.372	51
																															Kronos WT vs. Kr2064	68.67	40.06	28.61	10.82	3	3	2.644	51
																															Kronos WT vs. Kr2254	68.67	55.08	13.58	10.82	3	3	1.255	51
																															Kronos WT vs. Kr2322	68.67	37.22	31.44	10.82	3	3	2.906	51
																															Kronos WT vs. Kr2480	68.67	55.25	13.42	12.1	3	2	1.109	51
																															Kronos WT vs. Kr2027	68.67	67.83	0.8333	10.82	3	3	0.07702	51
																															Kronos WT vs. Kr2267	68.67	37.67	31	10.82	3	3	2.865	51
																															Kronos WT vs. Kr2876	68.67	63.33	5.333	10.82	3	3	0.493	51
																															Kronos WT vs. Kr807	68.67	40	28.67	10.82	3	3	2.65	51
																															Kronos WT vs. Kr1382	68.67	70	-1.333	12.1	3	2	0.1102	51
																															Kronos WT vs. Kr3186	68.67	46.67	22	10.82	3	3	2.033	51
																															Kronos WT vs. Kr3474	68.67	59.33	9.333	10.82	3	3	0.8627	51
																															Kronos WT vs. Kr3737	68.67	57	11.67	10.82	3	3	1.078	51
																															Kronos WT vs. Kr1360	68.67	42	26.67	10.82	3	3	2.465	51
																															Kronos WT vs. Kr3188	68.67	28.89	39.78	10.82	3	3	3.677	51
																															Kronos WT vs. Kr3210	68.67	45	23.67	10.82	3	3	2.187	51
																															Kronos WT vs. Kr3339	68.67	49	19.67	10.12	3	4	1.943	51
																															Kronos WT vs. Kr3344	68.67	47.5	21.17	10.82	3	3	1.956	51
																															Kronos WT vs. Kr3505	68.67	45.25	23.42	12.1	3	2	1.936	51
																															Kronos WT vs. Kr3508	68.67	65.5	3.167	10.12	3	4	0.3129	51
																															Kronos WT vs. Kr3540	68.67	78.83	-10.17	10.82	3	3	0.9397	51
																															Kronos WT vs. Kr244	68.67	46.67	22	10.82	3	3	2.033	51
																															Kronos WT vs. Kr2053	68.67	47.5	21.17	10.82	3	3	1.956	51

## Sheet: T_S6. Data_Fig_S2
Figure S2A		Seedling response to Pstv-37							Figure S2B		Seedling response to Lr MNPSD Lr MPPSD (mix)								Seedling response to Lr BBBQD										Figure S2C	Seedling response to Pm
	bio rep 1	bio rep 2	bio rep 3	bio rep 4	bio rep 5	bio rep 6	bio rep 7				Tech rep 1	Tech rep 2	Tech rep 3	Tech rep 4							bio rep 1	bio rep 2	bio rep 3								Tech rep 1	Tech rep 2	Tech rep 3	Tech rep 4
Kronos	8	8	8	8	8	8	nd		Kronos	bio rep 1	7	7	7	8					Kronos	tech rep 1	3.3	4	4						Kronos	bio rep 1	4	3	3	3
Kr244	8	8	8	8	8	8	8			bio rep 2	7	7	7	8						tech rep 2	5.3	5.3	nd							bio rep 2	3	3	nd	3
Kr439	8	8	7	7	8	8	8		Kr244	bio rep 1	8	8	7	7						tech rep 3	7.3	7.3	5.3						Kr244	bio rep 1	3	3	2	3
Kr456	7	7	7	8	8	8	8			bio rep 2	8	7	7	7					Kr244	tech rep 1	6.7	4	6.7							bio rep 2	2	3	2	4
Kr563	8	8	8	8	8	8	8		Kr2053	bio rep 1	8	7	7	8						tech rep 2	5.3	6.7	nd						Kr2053	bio rep 1	4	3	2	3
Kr620	7	7	7	7	7	8	8			bio rep 2	8	7	7	8						tech rep 3	7.3	5.3	7.3							bio rep 2	3	2	3	4
Kr684	8	8	8	7	8	7	8		Kr3737	bio rep 1	8	8	7	8					Kr2053	tech rep 1	7.3	5.3	nd						Kr3737	bio rep 1	3	3	2	4
Kr807	8	8	8	8	8	8	nd			bio rep 2	nd	8	7	8						tech rep 2	7.3	7.3	6.7							bio rep 2	4	3	3	4
Kr1194	7	8	8	7	7	7	8		Chisolm	bio rep 1	8	7	8	8						tech rep 3	5.3	7.3	6.7						Jagger	bio rep 1	5	5	nd	nd
Kr1360	8	8	8	8	8	8	8			bio rep 2	8	7	8	8					Kr3737	tech rep 1	3.3	6.7	nd							bio rep 2	5	nd	nd	nd
Kr1382	8	8	7	7	8	8	7		Danne_S	bio rep 1	8	8	8	8						tech rep 2	nd	nd	nd
Kr2027	8	8	8	8	8	8	8			bio rep 2	8	8	8	8						tech rep 3	5.3	5.3	nd
Kr2053	8	8	8	8	8	8	8		Lr19	bio rep 1	0	0	0	0					RL6089	tech rep 1	6.7	5.3	5.3
Kr2064	8	8	8	8	8	8	8			bio rep 2	0	0	0	0						tech rep 2	5.3	7.3	5.3
Kr2067	8	8	8	8	8	8	8		TAM110_S	bio rep 1	8	8	8	8						tech rep 3	7.3	5.3	6.7
Kr2254	7	7	7	8	8	7	7			bio rep 2	8	nd	8	nd
Kr2267	8	8	8	8	8	8	nd												Seedling response to Lr BBBQD										Figure S2C	Seedling response to Pm
Kr2322	8	8	8	8	8	8	8		Figure S2B		Seedling response to Lr MNPSD Lr MPPSD (mix)
Kr2448	8	8	8	8	8	8	8												ANOVA summary										ANOVA summary
Kr2480	8	8	8	8	8	nd	nd		ANOVA summary										F	1.849									F	51.8
Kr2876	7	7	7	7	8	8	8		F	3358									P value	0.2037									P value	0.0003
Kr3166	7	7	8	8	7	7	7		P value	<0.0001									P value summary	ns									P value summary	***
Kr3186	5	5	5	5	7	6	7		P value summary	****									Significant diff. among means (P < 0.05)?	No									Significant diff. among means (P < 0.05)?	Yes
Kr3188	7	7	7	7	8	8	8		Significant diff. among means (P < 0.05)?	Yes									R squared	0.4511									R squared	0.9764
Kr3210	8	8	8	8	8	8	nd		R squared	0.9997
Kr3339	8	8	8	8	8	8	8												Brown-Forsythe test										Brown-Forsythe test
Kr3344	8	8	8	8	8	8	8		Brown-Forsythe test										F (DFn, DFd)	1.428 (4, 9)									F (DFn, DFd)	#NAME?
Kr3474	8	8	8	7	8	7	7		F (DFn, DFd)	8.143e+028 (8, 9)									P value	0.3009									P value	<0.0001
Kr3505	7	7	8	7	8	7	7		P value	<0.0001									P value summary	ns									P value summary	****
Kr3508	7	7	7	7	8	8	8		P value summary	****									Are SDs significantly different (P < 0.05)?	No									Are SDs significantly different (P < 0.05)?	Yes
Kr3540	7	7	7	7	8	8	8		Are SDs significantly different (P < 0.05)?	Yes
Kr3737	8	8	8	8	8	nd	nd												Bartlett's test										Bartlett's test
Kr3949	8	8	8	8	8	8	8		Bartlett's test										Bartlett's statistic (corrected)										Bartlett's statistic (corrected)
AvoS	9	9	9	9	9	9	8		Bartlett's statistic (corrected)										P value										P value
									P value										P value summary										P value summary
Figure S2A	Ordinary one-way ANOVA								P value summary										Are SDs significantly different (P < 0.05)?										Are SDs significantly different (P < 0.05)?
									Are SDs significantly different (P < 0.05)?															P value
ANOVA summary																			ANOVA table	SS	DF	MS	F (DFn, DFd)	P=0.2037					ANOVA table	SS	DF	MS	F (DFn, DFd)	P value
F	55.09								ANOVA table	SS	DF	MS	F (DFn, DFd)	P value					Treatment (between columns)	4.225	4	1.056	F (4, 9) = 1.849						Treatment (between columns)	6.475	4	1.619	F (4, 5) = 51.80	P=0.0003
P value	<0.0001								Treatment (between columns)	103.6	8	12.96	F (8, 9) = 3358	P<0.0001					Residual (within columns)	5.141	9	0.5712							Residual (within columns)	0.1563	5	0.03125
P value summary	****								Residual (within columns)	0.03472	9	0.003858							Total	9.366	13								Total	6.631	9
Significant diff. among means (P < 0.05)?	Yes								Total	103.7	17
R squared	0.9026																		Data summary										Data summary
									Data summary										Number of treatments (columns)	5									Number of treatments (columns)	5
Brown-Forsythe test									Number of treatments (columns)	9									Number of values (total)	14									Number of values (total)	10
F (DFn, DFd)	1.994 (35, 208)								Number of values (total)	18
P value	0.0016																		Seedling response to Lr BBBQD										Figure S2C	Seedling response to Pm
P value summary	**								Figure S2B	Ordinary one-way ANOVA multiple comparisons									Ordinary one-way ANOVA multiple comparisons										Multiple comparisons
Are SDs significantly different (P < 0.05)?	Yes																												Number of families	1
									Number of families	1									Number of families	1									Number of comparisons per family	4
Bartlett's test									Number of comparisons per family	4									Number of comparisons per family	4									Alpha	0.05
Bartlett's statistic (corrected)									Alpha	0.05									Alpha	0.05
P value																													Dunnett's multiple comparisons test	Mean Diff.	95.00% CI of diff.	Below threshold?	Summary	Adjusted P Value	A-?
P value summary									Šídák's multiple comparisons test	Mean Diff.	95.00% CI of diff.	Below threshold?	Summary	Adjusted P Value					Dunnett's multiple comparisons test	Mean Diff.	95.00% CI of diff.	Below threshold?	Summary	Adjusted P Value	B-?				Kr0 vs. Kr244	0.375	-0.2395 to 0.9895	No	ns	0.2249	B	Kr244
Are SDs significantly different (P < 0.05)?									Kr0 vs. Kr244	-0.125	-0.3175 to 0.06749	No	ns	0.268	A-B				Kr0 vs. RL6089	-0.8222	-2.648 to 1.003	No	ns	0.5194	A	RL6089			Kr0 vs. Kr2053	0.125	-0.4895 to 0.7395	No	ns	0.8822	C	Kr2053
									Kr0 vs. Kr2053	-0.25	-0.4425 to -0.05751	Yes	*	0.0119	A-C				Kr0 vs. Kr244	-0.9111	-2.737 to 0.9145	No	ns	0.4377	C	Kr244			Kr0 vs. Kr3737	-0.125	-0.7395 to 0.4895	No	ns	0.8822	D	Kr3737
ANOVA table	SS	DF	MS	F (DFn, DFd)	P value				Kr0 vs. Kr3737	-0.4583	-0.6508 to -0.2658	Yes	***	0.0002	A-D				Kr0 vs. Kr2053	-1.378	-3.203 to 0.4479	No	ns	0.1527	D	Kr2053			Kr0 vs. Jagger	-1.875	-2.490 to -1.260	Yes	***	0.0004	E	Jagger
Treatment (between columns)	278.1	35	7.945	F (35, 208) = 55.09	P<0.0001				Kr0 vs. Chisolm	-0.5	-0.6925 to -0.3075	Yes	****	<0.0001	A-E				Kr0 vs. Kr3737	0.08333	-1.958 to 2.124	No	ns	0.9998	E	Kr3737
Residual (within columns)	30	208	0.1442																										Test details	Mean 1	Mean 2	Mean Diff.	SE of diff.	n1	n2	q	DF
Total	308.1	243							Test details	Mean 1	Mean 2	Mean Diff.	SE of diff.	n1	n2	t	DF		Test details	Mean 1	Mean 2	Mean Diff.	SE of diff.	n1	n2	q	DF		Kr0 vs. Kr244	3.125	2.75	0.375	0.1768	2	2	2.121	5
									Kr0 vs. Kr244	7.25	7.375	-0.125	0.06211	2	2	2.012	9		Kr0 vs. RL6089	5.233	6.056	-0.8222	0.6171	3	3	1.332	9		Kr0 vs. Kr2053	3.125	3	0.125	0.1768	2	2	0.7071	5
Data summary									Kr0 vs. Kr2053	7.25	7.5	-0.25	0.06211	2	2	4.025	9		Kr0 vs. Kr244	5.233	6.144	-0.9111	0.6171	3	3	1.476	9		Kr0 vs. Kr3737	3.125	3.25	-0.125	0.1768	2	2	0.7071	5
Number of treatments (columns)	36								Kr0 vs. Kr3737	7.25	7.708	-0.4583	0.06211	2	2	7.379	9		Kr0 vs. Kr2053	5.233	6.611	-1.378	0.6171	3	3	2.233	9		Kr0 vs. Jagger	3.125	5	-1.875	0.1768	2	2	10.61	5
Number of values (total)	244								Kr0 vs. Chisolm	7.25	7.75	-0.5	0.06211	2	2	8.05	9		Kr0 vs. Kr3737	5.233	5.15	0.08333	0.6899	3	2	0.1208	9
Figure S2A	Multiple comparisons
Number of families	1
Number of comparisons per family	35
Alpha	0.05
Dunnett's multiple comparisons test	Mean Diff.	95.00% CI of diff.	Below threshold?	Summary	Adjusted P Value
Kr0 vs. Kr244	0	-0.6464 to 0.6464	No	ns	>0.9999
Kr0 vs. Kr439	0.2857	-0.3607 to 0.9321	No	ns	0.9433
Kr0 vs. Kr456	0.4286	-0.2178 to 1.075	No	ns	0.4663
Kr0 vs. Kr563	0	-0.6464 to 0.6464	No	ns	>0.9999
Kr0 vs. Kr620	0.7143	0.06790 to 1.361	Yes	*	0.0196
Kr0 vs. Kr684	0.2857	-0.3607 to 0.9321	No	ns	0.9433
Kr0 vs. Kr807	0	-0.6708 to 0.6708	No	ns	>0.9999
Kr0 vs. Kr1194	0.5714	-0.07496 to 1.218	No	ns	0.1232
Kr0 vs. Kr1360	0	-0.6464 to 0.6464	No	ns	>0.9999
Kr0 vs. Kr1382	0.4286	-0.2178 to 1.075	No	ns	0.4663
Kr0 vs. Kr2027	0	-0.6464 to 0.6464	No	ns	>0.9999
Kr0 vs. Kr2053	0	-0.6464 to 0.6464	No	ns	>0.9999
Kr0 vs. Kr2064	0	-0.6464 to 0.6464	No	ns	>0.9999
Kr0 vs. Kr2067	0	-0.6464 to 0.6464	No	ns	>0.9999
Kr0 vs. Kr2254	0.7143	0.06790 to 1.361	Yes	*	0.0196
Kr0 vs. Kr2267	0	-0.6708 to 0.6708	No	ns	>0.9999
Kr0 vs. Kr2322	0	-0.6464 to 0.6464	No	ns	>0.9999
Kr0 vs. Kr2448	0	-0.6464 to 0.6464	No	ns	>0.9999
Kr0 vs. Kr2480	0	-0.7035 to 0.7035	No	ns	>0.9999
Kr0 vs. Kr2876	0.5714	-0.07496 to 1.218	No	ns	0.1232
Kr0 vs. Kr3166	0.7143	0.06790 to 1.361	Yes	*	0.0196
Kr0 vs. Kr3186	2.286	1.639 to 2.932	Yes	****	<0.0001
Kr0 vs. Kr3188	0.5714	-0.07496 to 1.218	No	ns	0.1232
Kr0 vs. Kr3210	0	-0.6708 to 0.6708	No	ns	>0.9999
Kr0 vs. Kr3339	0	-0.6464 to 0.6464	No	ns	>0.9999
Kr0 vs. Kr3344	0	-0.6464 to 0.6464	No	ns	>0.9999
Kr0 vs. Kr3474	0.4286	-0.2178 to 1.075	No	ns	0.4663
Kr0 vs. Kr3505	0.7143	0.06790 to 1.361	Yes	*	0.0196
Kr0 vs. Kr3508	0.5714	-0.07496 to 1.218	No	ns	0.1232
Kr0 vs. Kr3540	0.5714	-0.07496 to 1.218	No	ns	0.1232
Kr0 vs. Kr3737	0	-0.7035 to 0.7035	No	ns	>0.9999
Kr0 vs. Kr3751	6	5.354 to 6.646	Yes	****	<0.0001
Kr0 vs. Kr3949	0	-0.6464 to 0.6464	No	ns	>0.9999
Kr0 vs. Kronos2	0.2857	-0.3607 to 0.9321	No	ns	0.9433
Kr0 vs. AvoS	-0.8571	-1.504 to -0.2108	Yes	**	0.002
Test details	Mean 1	Mean 2	Mean Diff.	SE of diff.	n1
Kr0 vs. Kr244	8	8	0	0.2113	6
Kr0 vs. Kr439	8	7.714	0.2857	0.2113	6
Kr0 vs. Kr456	8	7.571	0.4286	0.2113	6
Kr0 vs. Kr563	8	8	0	0.2113	6
Kr0 vs. Kr620	8	7.286	0.7143	0.2113	6
Kr0 vs. Kr684	8	7.714	0.2857	0.2113	6
Kr0 vs. Kr807	8	8	0	0.2193	6
Kr0 vs. Kr1194	8	7.429	0.5714	0.2113	6
Kr0 vs. Kr1360	8	8	0	0.2113	6
Kr0 vs. Kr1382	8	7.571	0.4286	0.2113	6
Kr0 vs. Kr2027	8	8	0	0.2113	6
Kr0 vs. Kr2053	8	8	0	0.2113	6
Kr0 vs. Kr2064	8	8	0	0.2113	6
Kr0 vs. Kr2067	8	8	0	0.2113	6
Kr0 vs. Kr2254	8	7.286	0.7143	0.2113	6
Kr0 vs. Kr2267	8	8	0	0.2193	6
Kr0 vs. Kr2322	8	8	0	0.2113	6
Kr0 vs. Kr2448	8	8	0	0.2113	6
Kr0 vs. Kr2480	8	8	0	0.23	6
Kr0 vs. Kr2876	8	7.429	0.5714	0.2113	6
Kr0 vs. Kr3166	8	7.286	0.7143	0.2113	6
Kr0 vs. Kr3186	8	5.714	2.286	0.2113	6
Kr0 vs. Kr3188	8	7.429	0.5714	0.2113	6
Kr0 vs. Kr3210	8	8	0	0.2193	6
Kr0 vs. Kr3339	8	8	0	0.2113	6
Kr0 vs. Kr3344	8	8	0	0.2113	6
Kr0 vs. Kr3474	8	7.571	0.4286	0.2113	6
Kr0 vs. Kr3505	8	7.286	0.7143	0.2113	6
Kr0 vs. Kr3508	8	7.429	0.5714	0.2113	6
Kr0 vs. Kr3540	8	7.429	0.5714	0.2113	6
Kr0 vs. Kr3737	8	8	0	0.23	6
Kr0 vs. Kr3751	8	2	6	0.2113	6
Kr0 vs. Kr3949	8	8	0	0.2113	6
Kr0 vs. Kronos2	8	7.714	0.2857	0.2113	6
Kr0 vs. AvoS	8	8.857	-0.8571	0.2113	6

## Sheet: T_S7. TKW_Fig S5 
	S	Mean values of 3 technical replicates of 3 biological replicates in 3 years (2020-2022)
	Kronos			Kr244			Kr439			Kr456			Kr563			Kr620			Kr684			Kr807			Kr1194			Kr1360			Kr1382			Kr2027			Kr2053			Kr2064			Kr2067			Kr2254			Kr2267
	2020	2021	2022	2020	2021	2022	2020	2021	2022	2020	2021	2022	2020	2021	2022	2020	2021	2022	2020	2021	2022	2020	2021	2022	2020	2021	2022	2020	2021	2022	2020	2021	2022	2020	2021	2022	2020	2021	2022	2020	2021	2022	2020	2021	2022	2020	2021	2022	2020
Bio rep 1	43.1093	46.3899	43.7544	54.3582	45.7319	44.3335	63.2806	65.9521	53.8484	63.2806	48.965	47.4969	33.3811	37.0195	38.5128	53.3789	42.986	56.1494	53.0053	49.6482	51.3387	58.4835	52.4171	56.1234	48.8058	44.0561	50.7078	44.7946	49.5044	52.7047	41.7311	41.1155	39.0071	63.1211	57.8312	57.2927	56.5741	58.0525	53.9548	56.0079	51.9528	48.0091	57.4281	46.6226	48.6801	53.3454	47.097	46.7595	57.1731
Bio rep 2	56.7558	48.4097	47.9354	50.2933	50.1723	49.926	64.5083	nd	58.1033	64.5083	47.4061	46.6774	43.8125	42.824	38.4644	44.0669	51.6491	47.6355	53.8616	49.6917	52.1474	58.1907	52.4749	51.2609	31.8316	45.4608	43.9358	54.1825	49.5367	49.4106	39.8746	41.0592	39.6163	61.221	55.7698	51.6002	55.1752	51.1104	49.3352	55.7636	52.9403	56.3163	54.3772	46.134	44.5196	54.6576	48.7763	43.7823	59.9671
Bio rep 3	43.6169	46.2653	47.3555	nd	47.8058	53.4286	66.9721	nd	55.3732	66.9721	44.4236	46.0273	36.8056	42.6597	38.8468	nd	47.344	51.4041	40.4091	48.062	54.5143	52.0427	54.6287	52.6483	33.5373	44.9421	47.0956	50.6584	46.6314	51.4769	40.3702	40.2876	35.5234	55.9549	49.2143	55.1032	50.5888	53.3545	51.0344	52.557	47.6204	49.7982	nd	48.9229	48.4626	45.7975	46.997	44.4765	51.3628
ANOVA summary
F	11.96
P value	<0.0001
P value summary	****
Significant diff. among means (P < 0.05)?	Yes
R squared	0.8496
Brown-Forsythe test
F (DFn, DFd)	0.3379 (17, 36)
P value	0.9902
P value summary	ns
Are SDs significantly different (P < 0.05)?	No
Bartlett's test
Bartlett's statistic (corrected)
P value
P value summary
Are SDs significantly different (P < 0.05)?
ANOVA table	SS	DF	MS	F (DFn, DFd)	P value
Treatment (between columns)	983.5	17	57.85	F (17, 36) = 11.96	P<0.0001
Residual (within columns)	174.1	36	4.837
Total	1158	53
Data summary
Number of treatments (columns)	18
Number of values (total)	54
Multiple comparisons
Number of families	1
Number of comparisons per family	17
Alpha	0.05
Dunnett's multiple comparisons test	Mean Diff.	95.00% CI of diff.	Below threshold?	Summary	Adjusted P Value	A-?
Kr0 vs. Kr244	-2.564	-7.994 to 2.866	No	ns	0.7857	B	Kr244
Kr0 vs. Kr563	7.918	2.489 to 13.35	Yes	**	0.0013	C	Kr563
Kr0 vs. Kr620	-2.266	-7.696 to 3.164	No	ns	0.8847	D	Kr620
Kr0 vs. Kr1194	3.691	-1.739 to 9.121	No	ns	0.3529	E	Kr1194
Kr0 vs. Kr2053	-6.176	-11.61 to -0.7465	Yes	*	0.018	F	Kr2053
Kr0 vs. Kr2064	-5.264	-10.69 to 0.1662	No	ns	0.062	G	Kr2064
Kr0 vs. Kr2254	-0.8996	-6.330 to 4.530	No	ns	>0.9999	H	Kr2254
Kr0 vs. Kr2876	1.128	-4.302 to 6.558	No	ns	0.9998	I	Kr2876
Kr0 vs. Kr3166	-2.55	-7.980 to 2.880	No	ns	0.7907	J	Kr3166
Kr0 vs. Kr3186	-1.094	-6.524 to 4.336	No	ns	0.9999	K	Kr3186
Kr0 vs. Kr3188	2.423	-3.007 to 7.853	No	ns	0.8357	L	Kr3188
Kr0 vs. Kr3210	0.7171	-4.713 to 6.147	No	ns	>0.9999	M	Kr3210
Kr0 vs. Kr3339	-10.58	-16.01 to -5.146	Yes	****	<0.0001	N	Kr3339
Kr0 vs. Kr3474	-4.465	-9.895 to 0.9648	No	ns	0.1611	O	Kr3474
Kr0 vs. Kr3505	-2.611	-8.041 to 2.819	No	ns	0.7681	P	Kr3505
Kr0 vs. Kr3540	-8.098	-13.53 to -2.668	Yes	***	0.0009	Q	Kr3540
Kr0 vs. Kr3737	1.278	-4.152 to 6.708	No	ns	0.9991	R	Kr3737
Test details	Mean 1	Mean 2	Mean Diff.	SE of diff.	n1	n2	q	DF
Kr0 vs. Kr244	47.07	49.63	-2.564	1.796	3	3	1.428	36
Kr0 vs. Kr563	47.07	39.15	7.918	1.796	3	3	4.41	36
Kr0 vs. Kr620	47.07	49.33	-2.266	1.796	3	3	1.262	36
Kr0 vs. Kr1194	47.07	43.37	3.691	1.796	3	3	2.055	36
Kr0 vs. Kr2053	47.07	53.24	-6.176	1.796	3	3	3.44	36
Kr0 vs. Kr2064	47.07	52.33	-5.264	1.796	3	3	2.931	36
Kr0 vs. Kr2254	47.07	47.97	-0.8996	1.796	3	3	0.501	36
Kr0 vs. Kr2876	47.07	45.94	1.128	1.796	3	3	0.6281	36
Kr0 vs. Kr3166	47.07	49.62	-2.55	1.796	3	3	1.42	36
Kr0 vs. Kr3186	47.07	48.16	-1.094	1.796	3	3	0.6093	36
Kr0 vs. Kr3188	47.07	44.64	2.423	1.796	3	3	1.349	36
Kr0 vs. Kr3210	47.07	46.35	0.7171	1.796	3	3	0.3994	36
Kr0 vs. Kr3339	47.07	57.64	-10.58	1.796	3	3	5.89	36
Kr0 vs. Kr3474	47.07	51.53	-4.465	1.796	3	3	2.487	36
Kr0 vs. Kr3505	47.07	49.68	-2.611	1.796	3	3	1.454	36
Kr0 vs. Kr3540	47.07	55.16	-8.098	1.796	3	3	4.509	36
Kr0 vs. Kr3737	47.07	45.79	1.278	1.796	3	3	0.7117	36
[truncated: 53 more columns]

## Sheet: T_S8. Primer sequences
	Sequences of qRT-PCR Primers Used in This Study
		Sequence (5’ to 3’)	Amplicon size
	PR1_Fwd	TGGACGAGAAGAAGGACTACA	122 bp
	PR1_Rev	CGGTTGTTGTTGCAGACG
	PR2-1c_Fwd	TGCCGTTGCTCTCTTCATT	134 bp
	PR2-1c_Rev	TGCCCTTGGACCTGTAGA
	ZLP_Fwd	GACTACTCGAGGTTCTTCAAGG	114 bp
	ZLP_Rev	GCAGAAGATGACCTGGTAGTT
	Actin_Fwd	CCAGCAATGTATGTCGCAATC	135 bp
	Actin_Rev	AGCATGAGGAAGCGTGTATC

## Sheet: T_S9a. Remapping stats A 
Table S9. A summary of exome capture data re-mapping
Part a. The number of substitutions called with varying HetMinCov and HomMinCov
		HetMinCov4HomMinCov3						HetMinCov3HomMinCov5						HetMinCov5HomMinCov3						HetMinCov3HomMinCov2						HetMinCov4HomMinCov6						HetMinCov3HomMinCov4						HetMinCov2HomMinCov3
Line	NCBI Accession	# Substitutions	# EMS-type mutations	# non-EMS-type mutations	G->A	C->T	%EMS	# Substitutions	# EMS-type mutations	# non-EMS-type mutations	G->A	C->T	%EMS	# Substitutions	# EMS-type mutations	# non-EMS-type mutations	G->A	C->T	%EMS	# Substitutions	# EMS-type mutations	# non-EMS-type mutations	G->A	C->T	%EMS	# Substitutions	# EMS-type mutations	# non-EMS-type mutations	G->A	C->T	%EMS	# Substitutions	# EMS-type mutations	# non-EMS-type mutations	G->A	C->T	%EMS	# Substitutions	# EMS-type mutations	# non-EMS-type mutations	G->A	C->T	%EMS	Final parameter
Kronos0	SRX688079	6	2	4	1	1	0.3333	11	5	6	3	2	0.4545	2	1	1	0	1	0.5	13	7	6	5	2	0.5385	6	2	4	1	1	0.3333	11	5	6	3	2	0.4545	757	210	547	106	104	0.2774	HetMinCov5HomMinCov3
Kronos244	SRX688135	3167	3122	45	1623	1499	0.9858	3215	3156	59	1636	1520	0.9816	2881	2853	28	1495	1358	0.9903	3719	3662	57	1896	1766	0.9847	2828	2783	45	1447	1336	0.9841	3330	3272	58	1695	1577	0.9826	4490	3785	705	1956	1829	0.843	HetMinCov3HomMinCov2
Kronos439	SRX688215	2758	2729	29	1324	1405	0.9895	2836	2782	54	1348	1434	0.981	2571	2545	26	1225	1320	0.9899	3179	3126	53	1504	1622	0.9833	2524	2493	31	1212	1281	0.9877	2914	2862	52	1384	1478	0.9822	3610	3225	385	1587	1638	0.8934	HetMinCov3HomMinCov2
Kronos456	SRX688225	3923	3867	56	1994	1873	0.9857	3944	3872	72	2006	1866	0.9817	3614	3565	49	1837	1728	0.9864	4534	4465	69	2279	2186	0.9848	3501	3441	60	1786	1655	0.9829	4090	4016	74	2067	1949	0.9819	5203	4666	537	2411	2255	0.8968	HetMinCov3HomMinCov2
Kronos563	SRX688257	3792	3777	15	1841	1936	0.996	3654	3633	21	1746	1887	0.9943	3608	3595	13	1761	1834	0.9964	4320	4299	21	2072	2227	0.9951	3270	3255	15	1582	1673	0.9954	3821	3800	21	1827	1973	0.9945	4996	4460	536	2143	2317	0.8927	HetMinCov3HomMinCov2
Kronos620	SRX688281	1593	1566	27	769	797	0.9831	1614	1556	58	774	782	0.9641	1444	1425	19	705	720	0.9868	1907	1848	59	926	922	0.9691	1400	1373	27	685	688	0.9807	1671	1613	58	799	814	0.9653	2750	1928	822	957	971	0.7011	HetMinCov4HomMinCov3
Kronos628	SRX688282	3187	3149	38	1558	1591	0.9881	3346	3164	182	1536	1628	0.9456	2926	2905	21	1451	1454	0.9928	3818	3636	182	1779	1857	0.9523	2843	2805	38	1370	1435	0.9866	3467	3285	182	1610	1675	0.9475	6991	3802	3189	1837	1965	0.5438	HetMinCov4HomMinCov3
Kronos684	SRX688296	3039	3012	27	1341	1671	0.9911	3138	2954	184	1306	1648	0.9414	2831	2812	19	1247	1565	0.9933	3686	3502	184	1566	1936	0.9501	2649	2622	27	1155	1467	0.9898	3253	3069	184	1355	1714	0.9434	6481	3518	2963	1549	1969	0.5428	HetMinCov4HomMinCov3
Kronos807	SRX688326	3270	3248	22	1742	1506	0.9933	3189	3157	32	1693	1464	0.99	2966	2953	13	1580	1373	0.9956	4006	3974	32	2120	1854	0.992	2693	2671	22	1430	1241	0.9918	3365	3333	32	1784	1549	0.9905	4685	4184	501	2236	1948	0.8931	HetMinCov3HomMinCov2
Kronos1194	SRX2433886	6091	6050	41	3102	2948	0.9933	6376	6294	82	3244	3050	0.9871	5548	5516	32	2844	2672	0.9942	7060	6978	82	3600	3378	0.9884	5588	5547	41	2831	2716	0.9927	6525	6443	82	3320	3123	0.9874	8638	7395	1243	3809	3586	0.8561	HetMinCov3HomMinCov2
Kronos1360	SRX2433890	2450	2411	39	1100	1311	0.9841	2533	2380	153	1098	1282	0.9396	2285	2259	26	1029	1230	0.9886	2914	2763	151	1245	1518	0.9482	2172	2133	39	992	1141	0.982	2636	2483	153	1137	1346	0.942	5465	2889	2576	1301	1588	0.5286	HetMinCov4HomMinCov3
Kronos1382	SRX688452	2384	2345	39	1159	1186	0.9836	2435	2368	67	1163	1205	0.9725	2203	2168	35	1072	1096	0.9841	2751	2685	66	1313	1372	0.976	2136	2096	40	1043	1053	0.9813	2513	2447	66	1199	1248	0.9737	3639	2972	667	1452	1520	0.8167	HetMinCov4HomMinCov3
Kronos2053	SRX2433885	2514	2489	25	1145	1344	0.9901	2598	2436	162	1125	1311	0.9376	2286	2278	8	1053	1225	0.9965	3138	2976	162	1379	1597	0.9484	2117	2092	25	961	1131	0.9882	2730	2568	162	1181	1387	0.9407	6537	3057	3480	1405	1652	0.4676	HetMinCov4HomMinCov3
Kronos2064	SRX688498	2094	2070	24	1163	907	0.9885	2176	2134	42	1195	939	0.9807	1935	1919	16	1067	852	0.9917	2409	2371	38	1331	1040	0.9842	1919	1895	24	1058	837	0.9875	2227	2185	42	1224	961	0.9811	3295	2649	646	1490	1159	0.8039	HetMinCov3HomMinCov2
Kronos2254	SRX688519	3104	3073	31	1389	1684	0.99	3001	2965	36	1342	1623	0.988	2915	2899	16	1303	1596	0.9945	3480	3445	35	1556	1889	0.9899	2688	2657	31	1213	1444	0.9885	3118	3082	36	1397	1685	0.9885	4313	3667	646	1672	1995	0.8502	HetMinCov3HomMinCov2
Kronos2267	SRX688520	1810	1798	12	857	941	0.9934	1835	1810	25	850	960	0.9864	1625	1616	9	773	843	0.9945	2317	2292	25	1081	1211	0.9892	1484	1472	12	685	787	0.9919	1936	1911	25	896	1015	0.9871	4473	3059	1414	1429	1630	0.6839	HetMinCov3HomMinCov2
Kronos2322	SRX688525	2725	2698	27	1459	1239	0.9901	2725	2683	42	1439	1244	0.9846	2592	2567	25	1388	1179	0.9904	3047	3009	38	1625	1384	0.9875	2453	2425	28	1303	1122	0.9886	2819	2777	42	1497	1280	0.9851	3556	3076	480	1666	1410	0.865	HetMinCov3HomMinCov2
Kronos2448	SRX2433929	3565	3535	30	1705	1830	0.9916	3604	3535	69	1701	1834	0.9809	3306	3287	19	1588	1699	0.9943	4071	4002	69	1924	2078	0.9831	3203	3173	30	1530	1643	0.9906	3741	3672	69	1773	1899	0.9816	5671	4135	1536	1989	2146	0.7291	HetMinCov3HomMinCov2
Kronos2480	SRX688534	1337	1333	4	669	664	0.997	1404	1380	24	694	686	0.9829	1155	1152	3	567	585	0.9974	1719	1695	24	857	838	0.986	1133	1129	4	564	565	0.9965	1480	1456	24	733	723	0.9838	3851	2455	1396	1222	1233	0.6375	HetMinCov3HomMinCov2
Kronos2553	SRX688543	4507	4445	62	1972	2473	0.9862	4800	4569	231	2050	2519	0.9519	4120	4087	33	1828	2259	0.992	5405	5173	232	2293	2880	0.9571	4104	4040	64	1810	2230	0.9844	4926	4695	231	2106	2589	0.9531	8563	5387	3176	2423	2964	0.6291	HetMinCov4HomMinCov3
Kronos2876	SRX688552	3446	3411	35	1749	1662	0.9898	3511	3334	177	1709	1625	0.9496	3230	3213	17	1649	1564	0.9947	4067	3890	177	1986	1904	0.9565	3039	3004	35	1550	1454	0.9885	3624	3447	177	1763	1684	0.9512	6918	3940	2978	2010	1930	0.5695	HetMinCov4HomMinCov3
Kronos3166	SRX2433923	3533	3506	27	1898	1608	0.9924	3517	3446	71	1867	1579	0.9798	3328	3306	22	1794	1512	0.9934	4066	3996	70	2161	1835	0.9828	3074	3046	28	1656	1390	0.9909	3669	3598	71	1945	1653	0.9806	5589	4115	1474	2231	1884	0.7363	HetMinCov3HomMinCov2
Kronos3186	SRX2434051	5042	4991	51	2500	2491	0.9899	5226	5131	95	2558	2573	0.9818	4672	4635	37	2329	2306	0.9921	5683	5589	94	2793	2796	0.9835	4695	4643	52	2324	2319	0.9889	5343	5248	95	2615	2633	0.9822	7236	5886	1350	2957	2929	0.8134	HetMinCov3HomMinCov2
Kronos3188	SRX2434054	4464	4440	24	2248	2192	0.9946	4552	4506	46	2324	2182	0.9899	4155	4138	17	2078	2060	0.9959	5073	5027	46	2540	2487	0.9909	4040	4016	24	2066	1950	0.9941	4676	4630	46	2372	2258	0.9902	6329	5220	1109	2677	2543	0.8248	HetMinCov3HomMinCov2
Kronos3210	SRX2434325	2766	2728	38	1462	1266	0.9863	2799	2718	81	1470	1248	0.9711	2507	2483	24	1331	1152	0.9904	3217	3138	79	1688	1450	0.9754	2444	2405	39	1302	1103	0.984	2898	2817	81	1522	1295	0.972	4786	3305	1481	1780	1525	0.6906	HetMinCov4HomMinCov3
Kronos3339	SRX2434321	2256	2224	32	1161	1063	0.9858	2368	2300	68	1210	1090	0.9713	2046	2019	27	1054	965	0.9868	2649	2582	67	1333	1249	0.9747	2038	2006	32	1056	950	0.9843	2432	2364	68	1239	1125	0.972	4267	2815	1452	1479	1336	0.6597	HetMinCov4HomMinCov3
Kronos3344	SRX2434322	2029	1978	51	993	985	0.9749	2182	2071	111	1025	1046	0.9491	1846	1814	32	916	898	0.9827	2401	2296	105	1139	1157	0.9563	1861	1807	54	905	902	0.971	2233	2123	110	1053	1070	0.9507	3850	2440	1410	1212	1228	0.6338	HetMinCov5HomMinCov3
Kronos3474	SRX2434076	3043	3005	38	1505	1500	0.9875	3188	3106	82	1548	1558	0.9743	2798	2770	28	1396	1374	0.99	3496	3416	80	1712	1704	0.9771	2824	2785	39	1383	1402	0.9862	3270	3188	82	1595	1593	0.9749	5020	3608	1412	1820	1788	0.7187	HetMinCov4HomMinCov3
Kronos3505	SRX2434199	2291	2238	53	1159	1079	0.9769	2505	2315	190	1177	1138	0.9242	2056	2029	27	1054	975	0.9869	2764	2574	190	1320	1254	0.9313	2081	2028	53	1033	995	0.9745	2565	2376	189	1215	1161	0.9263	5868	2762	3106	1410	1352	0.4707	HetMinCov5HomMinCov3
Kronos3508	SRX2434205	2814	2787	27	1325	1462	0.9904	2909	2814	95	1342	1472	0.9673	2555	2537	18	1219	1318	0.993	3338	3247	91	1565	1682	0.9727	2474	2446	28	1159	1287	0.9887	3014	2922	92	1395	1527	0.9695	5405	3384	2021	1637	1747	0.6261	HetMinCov4HomMinCov3
Kronos3540	SRX2434203	2548	2517	31	1404	1113	0.9878	2668	2568	100	1455	1113	0.9625	2348	2326	22	1287	1039	0.9906	3025	2930	95	1643	1287	0.9686	2272	2239	33	1257	982	0.9855	2755	2655	100	1504	1151	0.9637	4973	3031	1942	1709	1322	0.6095	HetMinCov4HomMinCov3
Kronos3737	SRX2433693	2497	2004	493	914	1090	0.8026	5243	1922	3321	879	1043	0.3666	1859	1796	63	824	972	0.9661	5719	2424	3295	1107	1317	0.4239	2123	1629	494	756	873	0.7673	5366	2048	3318	932	1116	0.3817	19401	2645	16756	1207	1438	0.1363	HetMinCov5HomMinCov3
Kronos3949	SRX2433984	3094	3059	35	1363	1696	0.9887	3135	3068	67	1380	1688	0.9786	2909	2876	33	1286	1590	0.9887	3437	3377	60	1504	1873	0.9825	2827	2791	36	1261	1530	0.9873	3216	3149	67	1412	1737	0.9792	4018	3542	476	1598	1944	0.8815	HetMinCov3HomMinCov2

[truncated: 6 more sheets: T_S9b. Remapping stats B, T_S9c. Remapping stats C, T_S10a. Known gene muts A, T_S10b. Known gene muts B, T_S11. 1B interval EMS subst, T_S12. Kr620 F2 acc no]
